# Supplementary material for: Antibacterial Activity of Two New Cassane Diterpenoids from Caesaplinia pulcherrima against Bacillus cereus by Damage to Cell Membrane
Source: Int J Mol Sci. 2023 Mar 3;24(5):4917. doi: 10.3390/ijms24054917 (PMC10003239; doi:10.3390/ijms24054917)
Supplement: Supplementary file 1 [file ijms-24-04917-s001.zip]

Archive with 1 entries (1 files):
- ijms-2209727-supplementary.pdf
